# Supplementary material for: Association Analysis of Genomic Loci Important for Grain Weight Control in Elite Common Wheat Varieties Cultivated with Variable Water and Fertiliser Supply
Source: PLoS One. 2013 Mar 4;8(3):e57853. doi: 10.1371/journal.pone.0057853 (PMC3587626; doi:10.1371/journal.pone.0057853)
Supplement: Table S3 — Composite linkage maps of 21 common wheat chromosomes. (XLS) [file pone.0057853.s008.xls]

## Sheet: Sheet1
Table S3. Composite linkage maps of 21 common wheat chromosomes.
The seven groups of homoeologous chromosomes are shaded by different colors. For each chromosome, the markers are listed in the left column, and the genetic distance values (in cM) are in the right column.
1A		1B		1D		2A		2B		2D		3A		3B		3D		4A		4B		4D		5A		5B		5D		6A		6B		6D		7A		7B		7D
wPt-9592	0	wPt-4107	0.3	wPt-9181	0	wPt-5027	0	wPt-6970	5.6	wPt-6003	0	Xbarc57	0	Xcfa2191	0	wPt-1336	1.5	Xwmc179	11.66	wPt-3608	4	Xwmc285	0	wPt-4131	0	wPt-1457	0	wPt-1400	0	wPt-0228	1.53	Xwmc486	6.05	Xpsp3200	6	Xwmc158	0	wPt-6936	0	Xcfd41	0
wPt-5374	13	Xpsp3000	1.31	Xwmc147	11.57	wPt-5865	0.8	wPt-5934	5.6	Xcfd17	32.43	wPt-1694	1	wPt-9496	2.03	wPt-9401	5.1	Xgwm4	26.68	wPt-5559	9.5	Xwmc43	11.2	Xbarc122	5.71	wPt-0935	7.1	Xwmc233	2.39	wPt-1664	16.53	wPt-1756	15.43	Xbarc183	14.79	wPt-7151	8.58	wPt-8920	0.4	Xgwm111	2.3
wPt-6853	16.7	wPt-1560	12.56	Xwmc153	14.71	wPt-6207	8.1	wPt-6627	7.5	Xcfd43	37.86	wPt-6854	2.73	Xcfp54	9.08	Xcfd35	6	Xwmc48	34.68	wPt-1046	9.7	wPt-8836	25.4	Xbarc316	9.63	wPt-7238	7.7	Xcfd189	3.48	wPt-0832	18.63	wPt-7662	22.63	Xbarc173	21.05	Xgwm635	12	wPt-4814	12.8	Xcfd66	6.26
wPt-4765	17	Xgwm264	20.43	Xgpw7082	20.07	wPt-3976	8.4	wPt-5195	7.7	wPt-9780	38.8	Xwmc11	7.46	Xgwm389	9.88	Xgwm161	10	Xgwm165	35.42	wPt-1272	10.8	Xwmc473	29.53	wPt-1165	14.13	wPt-3503	13.6	wPt-4295	5.4	wPt-4016	24.63	wPt-9532	25.23	Xgwm469	39	wPt-4796	14.2	Xwmc323	17.1	Xcfd31	10.99
wPt-8072	17.8	Xcfd92	23.5	Xwmc432	24.3	wPt-7187	10.5	wPt-6575	8.6	Xbarc297	42.34	wPt-2866	16.93	wPt-1741	10.08	Xgwm183	13.53	Xwmc96	36.9	wPt-0246	26.93	wPt-0710	38.1	Xwmc705	14.99	rPt-6127	34.2	Xgwm190	7.6	Xgwm334	28.13	wPt-3130	25.43	Xgdm141	49.61	wPt-8149	22	Xcfa2106	24.5	wPt-2565	25.18
wPt-9402	17.9	wPt-3566	27	wPt-3738	25.27	wPt-9624	28.9	wPt-0100	17.7	wPt-6419	42.96	Xbarc294	21.96	wPt-6965	10.28	wPt-2464	14.41	Xbarc106	37.69	wPt-3917	51.6	wPt-4572	39	Xbarc186	18.9	wPt-3085	35.8	Xbarc205	13.18	wPt-3468	31.73	wPt-9990	25.43	Xcfd33	58.58	wPt-6273	22.3	Xwmc338	27.1	Xbarc92	25.47
wPt-9423	18.1	Xwmc406	27.92	Xbarc152	36.67	wPt-7626	29	wPt-4916	17.9	Xwmc111	45.43	Xbarc12	25.32	wPt-8855	11.93	Xcfd141	19.37	Xgwm610	50.55	wPt-8892	54.48	Xcfd193	39.37	wPt-3620	19	wPt-6348	37.3	Xcfd67	15.95	wPt-2636	32.33	wPt-4283	25.43	Xbarc196	69.1	wPt-4172	22.7	Xgwm537	37.1	Xgwm295	31.27
Xgpw7072	20.5	tPt-8929	33.69	wPt-9380	37.67	wPt-0003	33.2	wPt-3459	20	wPt-8319	45.8	wPt-9369	28.08	Xbarc75	12.33	Xcfd55	24.81	Xwmc420	56.96	Xwmc48	65.03	Xcfd106	43.9	Xbarc56	21.79	wPt-5346	37.9	wPt-5870	16.4	Xcfd1	32.38	wPt-6994	25.53	Xwmc416	77	Xgwm130	26	Xgwm400	39.4	Xbarc154	39.74
Xcfa2153	22.9	wPt-2019	35.3	Xwmc222	37.91	wPt-7901	36.5	wPt-7995	25.8	wPt-4144	47.16	wPt-7608	28.4	wPt-8446	12.53	Xcfd64	45.34	wPt-3638	61.56	wPt-6149	71	Xcfd23	44.93	Xgwm304	26.96	wPt-1951	43	Xcfd78	17.55	wPt-8006	32.43	wPt-8239	26.03	Xbarc202	80.52	Xwmc168	32.9	Xwmc76	42.09	Xbarc126	61.12
wPt-2872	23.1	wPt-2744	36.44	wPt-5503	39.97	wPt-6687	36.9	wPt-6706	27.9	Xgwm261	49.76	wPt-1681	34.08	wPt-5522	12.63	Xcfd34	49.47	wPt-8479	64.96	Xbarc193	74.3	Xwmc457	46.71	Xbarc360	28.8	wPt-0708	45.8	wPt-2856	17.6	wPt-9382	33.8	wPt-1547	26.43	Xbarc123	81.5	Xcfa2028	40	wPt-7318	44.4	wPt-3328	65.28
wPt-8455	28.2	wPt-5562	37.2	wPt-3790	41.1	wPt-9793	37.4	Xcfd238	29.47	Xcfd53	51.76	wPt-7756	34.18	wPt-7225	12.63	wPt-4569	58.33	wPt-2788	65.96	wPt-1708	77.73	Xpsp3103	47.4	Xbarc1	33.04	wPt-0033	49.52	wPt-0400	17.6	wPt-9075	35.43	wPt-6282	27.23	Xcfd188	88.11	wPt-0040	49.4	Xwmc335	44.79	wPt-1100	66.08
wPt-7014	32	Xcfd20	40.52	wPt-4942	41.1	wPt-6662	37.8	wPt-2106	30.6	Xwmc503	55.2	wPt-2698	34.38	Xcfp132	12.68	Xbarc6	73.46	Xbarc170	79.26	wPt-2273	83.58	Xbarc225	55.9	Xbarc141	41.91	wPt-4577	51.4	Xbarc44	22.63	wPt-4017	38.5	wPt-5234	27.23	Xcfd47	92.81	Xcfa2049	53	wPt-1209	52	wPt-5674	69.28
Xpsp3151	32.1	wPt-1684	40.89	wPt-9664	41.1	wPt-6361	37.8	wPt-4527	31.5	Xbarc168	59	wPt-2938	35.68	wPt-7984	13.93	Xbarc42	81.41	Xbarc343	87.94	wPt-2994	83.88	Xwmc331	60.4	wPt-1370	44.32	Xgwm443	51.61	Xwmc318	23.02	wPt-7330	38.5	wPt-3116	27.23	Xbarc273	98.63	wPt-9207	53.4	Xbarc85	55.8	Xgwm44	69.46
wPt-7030	34.3	wPt-1328	42.2	wPt-8960	41.1	wPt-6775	38.6	Xbarc230	40.09	wPt-0330	59.1	Xgwm369	35.88	wPt-7341	13.93	Xgwm664	85.85	Xgwm637	93.86	Xgwm495	85.03	wPt-5809	61.47	wPt-0605	46.43	wPt-9666	52.62	Xcfd74	25.37	wPt-9679	40.83	wPt-3304	27.23	Xbarc175	103.36	Xwmc283	58.08	Xgwm573	56.2	Xbarc214	76.37
Xbarc263	34.8	wPt-7094	42.5	wPt-3707	41.1	Xbarc212	77.4	wPt-8326	40.9	Xgwm484	64.42	wPt-1562	37.78	wPt-2748	14.03	Xgwm383	87.95	wPt-0817	97	wPt-5334	98.2	Xbarc288	63.26	Xbarc330	50.86	wPt-8604	52.82	wPt-9788	26.4	wPt-3524	44.23	wPt-1852	27.73	Xbarc1121	105.45	Xbarc154	61.6	Xgwm46	58.1	Xwmc121	83.89
wPt-2150	35.5	wPt-5067	44.2	wPt-4196	43.7	Xgwm210	80.95	wPt-3561	44.8	Xcfd51	68.08	wPt-4725	39.48	wPt-11419	14.13	Xcfd127	100.67	wPt-1091	100.9	Xcfa2091	99.6	Xbarc334	65.17	Xgwm639	56.41	wPt-1302	59.3	Xcfd8	37.73	wPt-5652	45.53	wPt-4706	32.33	wPt-6661	123.86	Xcfa2110	63.48	wPt-6498	60.6	wPt-2258	85.88
wPt-0432	38.1	wPt-4366	44.26	wPt-7697	45.77	Xbarc1138	82.81	wPt-8404	47.4	wPt-8330	69.4	Xbarc248	41.4	wPt-10291	14.63	Xcfd223	105.37	Xcfd88	108	Xgwm107	102.64	Xwmc399	72.21	wPt-3563	57	Xwmc149	59.42	Xbarc286	41.78	wPt-7027	45.53	wPt-2095	34.63	Xcfd38	124.56	wPt-3883	73.6	Xgwm297	61.1	Xcfd68	87.35
Xwmc24	44.9	wPt-3176	44.26	wPt-3945	47.17	wPt-2128	83.5	Xwmc154	47.61	Xcfd116	70.32	wPt-9268	41.58	wPt-3609	14.73	Xcfd152	107.18	wPt-6997	113.3	wPt-3991	103.8	Xcfd84	85.94	Xgwm617	57.41	Xgwm234	60.6	Xgwm639	43.67	wPt-6904	45.53	wPt-1089	37.3	Xcfd45	137.98	wPt-7734	74.6	wPt-2737	63.5	Xpsp3113	89.75
wPt-7296	45.2	Xwmc52	45	wPt-7711	47.77	wPt-1480	87	Xwmc243	50.53	Xcfd56	74.28	Xwmc50	52.73	wPt-3260	14.73	Xbarc270	115.68	Xwmc262	114	Xgwm192	107.3	Xgwm194	100.42	Xpsp3003	58.65	Xwmc247	63.94	Xcfd57	45.92	wPt-7623	52.73	wPt-2297	48.43	wPt-3350	141.46	Xcfa2123	78.96	Xgwm43	65.1	Xbarc26	95.79
wPt-3198	46.2	wPt-3177	46.1	wPt-4988	48.47	Xgwm614	87.35	wPt-5707	57.3	wPt-2160	74.86	Xbarc179	54.14	wPt-3921	14.83	Xbarc323	120.12	Xwmc232	118.57	Xgwm149	110.93	Xwmc74	107.38	Xwmc475	64.41	wPt-7240	64.5	Xbarc347	50.99	wPt-9205	55.23	wPt-3203	49.53	wPt-4602	145.99	Xcfa2019	79.78	wPt-1553	67.1	wPt-8422	100.58
wPt-8770	46.5	wPt-3282	46.7	wPt-9857	48.67	Xgwm512	90.43	wPt-3983	57.5	wPt-6752	76.96	Xbarc69	54.46	wPt-9012	14.83	wPt-0485	141.05	wPt-7280	123.4	Xgwm375	113.09			Xwmc327	68.91	wPt-9814	68.62	Xcfd12	52.1	wPt-3965	55.23	wPt-2786	50.13	Xcfd5	150.49	wPt-4835	82.3	Xwmc396	68.1	wPt-0366	101.58
wPt-9752	46.5	wPt-9903	47.1	wPt-3743	51.77	Xbarc212	93.2	wPt-4997	58.1	Xwmc18	78.31	wPt-2755	58.9	wPt-1867	14.83	wPt-2923	142.35	Xgwm160	128.49	Xgwm251	116.3			wPt-3794	72	wPt-5737	68.82	Xgwm174	54.24	wPt-2216	59.9	wPt-4858	50.73	Xcfd60	156.43	Xcfa2293	83.35	wPt-6463	68.8	wPt-4555	120.98
wPt-6122	50.7	wPt-4434	47.1	wPt-1799	54.6	wPt-3896	97.23	Xgwm257	59.53	wPt-0298	80.3	wPt-1688	60.38	wPt-7504	14.93	wPt-7241	142.85	wPt-5003	131.36	wPt-7062	117.3			Xgwm666	73.41	Xwmc376	69.12	Xcfd3	54.62	wPt-9690	66.63	wPt-8814	56.63	wPt-9155	188.79	wPt-7034	84.4	Xbarc278	72.71	Xgdm46	122.65
Xwmc278	51.7	wPt-8779	47.96	wPt-8854	55.77	wPt-3114	97.3	Xbarc349	66.74	Xbarc11	89.15	Xwmc169	67.37	wPt-10186	14.93	wPt-5033	160.85	wPt-2345	134.66	wPt-6209	117.9			Xbarc319	74.75	Xwmc363	69.6	Xbarc320	57.96	wPt-7599	67.03	wPt-1241	57.83	Xgdm98	202.75	Xwmc17	89.17	wPt-4230	73.7	Xbarc105	127.72
wPt-6358	52.2	wPt-6012	48.96	Xwmc429	64.08	Xbarc231	101.37	Xwmc422	67.4	wPt-6574	90.5	Xgwm5	72	wPt-7907	14.93	wPt-6909	167.21	wPt-7807	142.2	Xwmc47	119.54			Xcfd12	76.31	wPt-1733	70.6	Xcfd52	64.79	wPt-0959	68.43	Xgwm768	58.49			Xcfa2240	92.12	wPt-5463	76.4	Xbarc111	132.41
wPt-6709	52.2	wPt-9977	49.1	Xbarc99	64.87	wPt-7306	103.33	wPt-8492	72.4	wPt-2781	91.7	Xbarc324	73	wPt-3761	15.23			wPt-9833	143.16	Xbarc60	120.02			Xwmc96	78.65	Xwmc149	71.8	Xgwm271	66.8	Xgwm494	70.03	wPt-7745	60.63			Xgwm573	96	wPt-2305	80.2	Xpsp3123	136.24
Xwmc84	57.5	wPt-8240	49.46	wPt-4427	69.67	wPt-5647	105.7	Xcfa2278	76.54	Xgwm157	91.9	Xgwm666-3A.1	79.67	wPt-10006	15.23			wPt-0538	144.3	Xwmc125	123.81			Xwmc216	82.74	wPt-1179	74	Xgwm292	71.67	Xpsp3152	80.66	wPt-5333	66.93			wPt-7053	100.86	wPt-3873	80.8	Xgdm67	138.82
Xwmc304	59.5	wPt-5313	49.66	wPt-1263	70.67	wPt-4197	105.7	Xbarc183	76.74	wPt-4413	95.01	Xbarc25	84.21	wPt-7961	15.73			wPt-8271	146	wPt-7412	124.38			wPt-5096	86.22	wPt-2041	74.1	Xgwm212	74.15	Xcfd190	83.88	wPt-3309	67.03			wPt-0008	107.2	wPt-8106	80.8	Xbarc235	160.57
Xbarc120	60.7	Xgwm498	50	Xwmc36	82.43	wPt-4533	108.3	wPt-6932	77.3	wPt-1554	96.9	Xpsp3047	94.01	wPt-10311	15.83			wPt-7354	146.1	Xgwm538	128.18			Xwmc110	94.6	Xbarc216	76.84	Xbarc322	77.17	Xbarc113	88.11	wPt-3605	68.63			wPt-0205	108.1	wPt-8283	85.4	Xgwm428	167.61
wPt-9317	60.7	wPt-1139	51.56	Xgwm642	93.08	Xwmc69	110.38	wPt-4199	78	Xgwm539	103.66	wPt-3978	94.68	wPt-6718	16.43			wPt-8091	146.56	Xwmc349	134.1			Xgwm120	99.6	tPt-3719	83.33	Xcfd183	80.19	Xbarc107	89.53	wPt-2218	68.73			wPt-3572	108.5	Xwmc517	86.65	Xbarc53	175.43
wPt-3870	61.3	wPt-1781	54.1	Xcfd83	95.11	wPt-2087	111.8	wPt-1140	79.1	wPt-3728	104.21	wPt-1036	100.83	Xbarc147	16.48			wPt-3491	146.86	wPt-0391	147.9			Xwmc577	100.19	Xgwm540	84.66	Xwmc357	80.63	wPt-7063	92.53	wPt-4742	69.33			wPt-3393	113.3	wPt-9467	89.3	wPt-8343	179.09
wPt-3904	66.1	wPt-2614	54.5	Xbarc271	110.39	Xgwm328	119.98	wPt-3109	80.2	wPt-9848	104.5	Xcfa2134	101.01	tPt-9267	16.63			wPt-1155	147.46	wPt-5996	158			wPt-3187	103.1	Xgwm191	84.96	wPt-5505	82.09	Xpsp3071	95.09	wPt-3733	73.33			wPt-8473	115.7	wPt-8007	90.9	wPt-7842	179.09
Xwmc312	71	Xwmc320	55.49	Xbarc346	119.51	wPt-8328	120.6	Xbarc160	83	Xcfd270	107.59	wPt-3816	102.12	Xcfd143	18.2			wPt-9675	147.56	wPt-8292	159.9			wPt-4249	103.72	wPt-3569	87.42	Xbarc110	85.26	Xbarc204	97.92	wPt-9971	73.63			wPt-3992	117.1	Xpsp3033	92.73	wPt-2592	179.09
wPt-0864	72.7	wPt-2762	56.3	Xcfa2187	121.67	wPt-1220	129.22	wPt-2430	87.1	Xcfd233	108.89	wPt-9562	103.1	wPt-2757	20.53			wPt-6688	147.66	wPt-5265	159.9			Xwmc524	104.91	wPt-9504	88.4	Xbarc177	95.78	Xwmc1	103.79	wPt-7576	74			wPt-0961	119.46	wPt-3939	103.5	Xwmc273	206.41
wPt-1011	75.4	Xwmc134	58.62	Xcfd282	125.32	Xwmc522	131.92	Xgwm319	87.17	wPt-3757	111	Xgwm666-3A.2	103.48	Xwmc54	23.01			wPt-9418	147.96	wPt-7636	168.33			Xwmc727	106.31	wPt-0103	89.32	Xgwm565	101.39	Xwmc201	109.11	Xbarc48	74.69			wPt-4877	123.8	wPt-1149	103.6	Xwmc243	208.4
wPt-6046	77.1	Xbarc137	58.64	wPt-8545	129.9	Xgwm425	133.57	wPt-3132	91.4	Xcfd44	122.66	Xcfa2234	107.38	wPt-4648	24.13			wPt-8275	148.2					Xgwm291	108.22	wPt-8393	92.03	Xgwm272	104.07	Xgwm570	117.64	Xwmc494	86.56			Xpsp3050	127	wPt-3833	104.7
wPt-8504	81.4	Xbarc187	58.8	Xgdm126	131.17	Xwmc296	136.18	Xgwm191	91.85	Xwmc41	129.88	wPt-2813	108.23	wPt-7212	25.13			wPt-5172	148.4					wPt-9748	113.8	Xbarc89	93.67			wPt-9474	118.68	wPt-4924	87.53			Xwmc107	128	wPt-6372	105.1
wPt-3698	87.3	wPt-6434	59.7	wPt-6560	131.3	wPt-7024	137.2	wPt-9350	91.9	Xcfd239	133.83	Xbarc314	110.11	wPt-5916	27.43			wPt-7876	150.8					wPt-9094	149.2	wPt-6531	94.6			wPt-4229	119.58	wPt-9642	89.93			Xwmc422	132	Xwmc273	105.9
Xcfa2129	90.2	wPt-3465	60.4	wPt-4687	131.3	Xpsp3088	139.4	wPt-0408	92	wPt-8319	143.61	wPt-9422	112.7	wPt-3231	27.43			Xbarc327	152.03					Xwmc74	174.61	wPt-4936	95.02			Xgwm169	126.98	wPt-7489	93.53			Xwmc286	140	Xwmc311	112.31
wPt-6754	93.7	wPt-3824	60.8	wPt-3636	133.6	Xgwm558	139.4	wPt-3272	92.92			Xgwm391	113.48	wPt-10945	28.63			wPt-1961	154.3							wPt-3457	97.52			Xgwm427	137	Xpsp3009	95.65			wPt-6872	154.5	Xgwm611	117.1
wPt-8016	101.5	Xwmc128	61.5	Xcfd32	140.91	Xcfa2099	146.78	Xgwm388	95			wPt-1888	114.13	wPt-0267	29.33			wPt-4487	155.1							Xwmc415	101.32			Xgwm617	140.08	wPt-3060	97.23			Xgwm332	167.2	wPt-0530	117.8
wPt-9757	102.6	Xbarc181	62.41	Xgdm111	148.18	wPt-1114	147.42	Xwmc441	99.48			wPt-7890	123.9	Xbarc102	29.55			wPt-4680	155.9							wPt-7101	103.92			wPt-1642	154.43	wPt-1730	98.23			wPt-5558	167.7	wPt-5747	117.8
Xcfa2056	103.9	wPt-6117	62.8	Xcfd27	175.95	Xgwm445	148.65	wPt-7350	102.7			Xgwm107	127.48	Xwmc78	29.55			wPt-4620	158.1							wPt-8637	107			wPt-5480	164	wPt-8183	98.33			Xgwm63	169	wPt-4140	117.8
wPt-2251	105.7	wPt-6833	62.8	Xcfd63	191.18	wPt-5251	151.02	wPt-9336	102.7			wPt-6234	142.1	wPt-10647	29.63			wPt-2533	159.1							Xwmc499	107.98			wPt-1661	166.93	wPt-2424	101			Xgwm282	170	wPt-5069	119
wPt-0128	106	wPt-8616	62.8			Xwmc109	155.06	wPt-0047	106.3			wPt-2478	152.2	wPt-0571	29.63			wPt-3108	163.46							Xgwm639	111.09			wPt-9976	167.83	Xbarc198	101.65			Xwmc116	179	wPt-5816	119
wPt-6074	117.3	Xbarc302	64.49			Xwmc170	156.62	Xwmc360	106.57			wPt-0398	159.2	wPt-7132	29.93			wPt-3349	163.56							Xwmc554	117.39			wPt-3247	170.53	wPt-9881	103.13			wPt-9796	184.9	wPt-9813	119
Xwmc59	120.38	wPt-8168	71.7			Xgwm294	157.7	Xgwm501	111.26			Xcfa2193	170.67	wPt-10018	29.93			wPt-5434	163.6							wPt-9613	118.12			wPt-8124	172.43	Xgwm361	105.85			wPt-4637	186.9	wPt-1533	119
wPt-5577	125.38	wPt-3451	72.6			Xgwm47	160.04	wPt-0697	112.4			wPt-4859	214	wPt-1682	29.93			wPt-6404	164.96							wPt-4628	118.82					Xgwm70	107.86			wPt-4744	189.4	Xbarc182	123.81
Xbarc213	128	Xbarc61	74.6			Xwmc181	164.1	wPt-2135	113.6					wPt-10991	30.13			wPt-2291	165.16							wPt-5928	125.7					Xgwm191	111.69			wPt-7947	217.5	Xwmc276	125.14
Xcfa2219	133.81	Xgwm124	75.24			tPt-8937	164.82	wPt-3378	113.6					wPt-10585	30.33			wPt-6440	165.46							Xcfd156	127.1					wPt-5408	116.5			wPt-2501	217.6	Xgwm146	125.16
Xbarc17	143.91	Xgwm153	76.52			Xgwm356	172.97	wPt-7360	113.6					wPt-4842	31.03			wPt-8167	166.56							Xwmc75	128.78					Xwmc397	116.75			wPt-5533	217.6	wPt-9925	128.1
Xbarc287	144.7	wPt-2315	77.3			Xgwm265	177.4	Xwmc332	114.41					wPt-3038	34.53			wPt-4064	170.66							wPt-5896	129.82					wPt-3581	119.63			wPt-3226	222.4	wPt-7887	128.6
wPt-5316	168.8	wPt-0705	78.6			wPt-2858	178.2	wPt-0049	116					Xbarc218	35.62			wPt-7096	171.36							wPt-0927	140.2					Xbarc79	125			wPt-2260	222.8	wPt-3723	132.3
wPt-2847	175.7	wPt-1403	81.4			Xgwm382	178.4	Xwmc361	120.75					Xgwm144	35.8			wPt-4424	171.56							wPt-6014	140.2					wPt-9930	131.13			wPt-6495	234.6	wPt-8561	140.8
wPt-6005	186.8	wPt-7273	81.76			wPt-9586	178.5	wPt-7004	123.6					wPt-5432	36.9			wPt-0150	177.46							wPt-1482	140.72					wPt-1325	134.2					wPt-1066	146.8
Xbarc158	188.9	wPt-6975	81.8			wPt-7739	183.6	Xgwm382	126.85					Xwmc366	38.64			wPt-2951	177.86							wPt-9103	140.72					wPt-2175	141.6					wPt-6156	146.9
		Xbarc188	82.05			Xbarc279	188.59	wPt-0473	130					wPt-0610	39.93			wPt-8657	180.26							wPt-8094	141.62					Xbarc24	141.98					wPt-0600	153.2
		Xbarc81	86.46					Xwmc499	131.59					wPt-2766	40.6			wPt-9901	185.26							wPt-9598	141.72					Xbarc178	144.03					wPt-3093	158.1
		wPt-3579	86.89					wPt-1294	133.32					Xwmc418	42.17			wPt-4660	189.4							wPt-2707	142.3					Xbarc134	154.33					wPt-5138	161.5
		Xwmc719	90					wPt-2854	133.6					wPt-2193	42.53			wPt-9183	204.76							Xgwm408	148.09					Xgwm219	157					wPt-6484	162.5
		Xpsp3100	93.29					wPt-9654	134.92					wPt-0895	42.53											wPt-7665	151.3					wPt-6116	157.23					wPt-3190	164.3
		wPt-5485	95.79					wPt-2724	138.4					wPt-0013	42.53											Xwmc235	153.15					wPt-0171	157.93					wPt-4038	167.4
		wPt-3475	96.4					wPt-0694	141.2					wPt-2298	42.63											Xbarc142	157.1					wPt-1264	159.23					wPt-7108	171.7
		Xcfa2147	97.28					wPt-0950	143					wPt-5836	43.43											Xbarc232	159.31					wPt-3045	159.23					wPt-8598	172.1
		wPt-9809	100.6					wPt-7200	143.1					Xpsp3144	43.75											wPt-4418	160.2					wPt-9256	161.73					wPt-6320	176.9
		Xwmc367	103					wPt-8460	143.52					wPt-2936	48.73											wPt-6105	166.8					wPt-1700	162.6					wPt-6869	182.9
		Xgwm259	105.7					wPt-1646	152.02					wPt-10005	48.73											wPt-6597	166.9					wPt-1541	166.83
		wPt-2526	106.8					tPt-5897	153.32					wPt-9579	48.73											wPt-7059	167.4
		Xgwm793	108.46					wPt-5242	157.82					wPt-6216	48.73											Xwmc118	167.6
		wPt-4532	111.16					wPt-2397	160.8					wPt-3046	48.73											wPt-5168	169.9
		wPt-1247	131.7					wPt-7161	173.12					wPt-7015	48.9											Xbarc69	170.06
		wPt-2257	140.2					wPt-3898	189.22					wPt-7142	48.9											wPt-1348	171.32
		wPt-5915	171.5					wPt-9257	197.32					Xgwm566	49											Xpsp3065	175.65
								wPt-5779	197.5					wPt-9310	49											wPt-9116	193.32
								tPt-5438	199.52					wPt-4209	49.3											wPt-3922	198.92
								wPt-6643	218.12					wPt-9510	49.3											wPt-0484	205.22
														wPt-5390	51.1											wPt-3402	232.9
														wPt-0264	51.13											wPt-8449	253.8
														wPt-2045	51.13											wPt-2373	260
														wPt-6132	51.13											wPt-3995	266.3
														wPt-0325	51.13											wPt-0295	287.3
														wPt-6211	51.13
														wPt-7668	51.13
														tPt-1759	51.43
														wPt-6973	51.43
														tPt-1366	51.63
														wPt-6945	51.83
														wPt-1159	51.83
														wPt-10130	52.33
														wPt-1158	52.63
														wPt-7486	53.03
														wPt-9170	54.3
														wPt-10008	56.03
														wPt-8915	56.03
														wPt-6239	56.13
														wPt-11295	56.43
														wPt-0327	56.83
														Xbarc344	56.87
														wPt-6047	57.6
														rPt-5396	57.83
														wPt-2091	57.83
														wPt-4608	57.83
														wPt-0682	57.83
														wPt-5105	57.9
														wPt-1838	59.03
														wPt-10319	59.13
														wPt-0695	59.6
														wPt-10732	61.33
														Xgwm108	63.17
														wPt-6020	63.23
														wPt-4048	63.23
														wPt-5769	63.4
														wPt-10033	64.13
														wPt-11024	64.43
														wPt-9433	65.53
														wPt-11218	65.53
														wPt-0446	66.13
														wPt-8886	66.3
														wPt-7786	66.8
														wPt-4364	68.83
														Xbarc7	70.58
														Xwmc326	73.86
														wPt-8238	74.4
														wPt-1171	76.43
														wPt-10294	76.83
														wPt-7688	76.93
														wPt-7254	77.23
														rPt-7068	77.83
														wPt-5020	78.83
														tPt-3599	79.3
														wPt-10546	79.43
														wPt-11400	80.33
														wPt-5906	80.33
														wPt-3107	81.83
														wPt-11278	81.83
														wPt-8056	83.13
														wPt-0065	84.53
														wPt-2904	86.53
														wPt-4428	86.93
														Xgwm299	87.78
														wPt-5358	89.13
														wPt-8096	89.4
														Xwmc236	90.23
														wPt-10170	91.53
														wPt-4412	92.7
														wPt-10179	92.93
														wPt-9049	93.63
														wPt-10176	96.03
														Xgwm181	98.86
														wPt-2491	115.33
														wPt-5704	116.23
														wPt-5261	126.13
														wPt-1093	126.13
														wPt-0367	128.53
														wPt-0401	128.53
														wPt-5295	128.53
														wPt-9368	128.53
														wPt-1870	128.53
														wPt-7145	129.53
														wPt-6856	130.23
														wPt-3342	130.23
														wPt-4933	131.33
														wPt-8206	134.23
														wPt-8513	136.63
														wPt-7595	138.73
														wPt-0324	138.73
														wPt-10758	138.73
														wPt-6131	138.73
														wPt-6834	141.53
														wPt-7158	141.93
														wPt-9826	142.23
														tPt-4541	142.33
														wPt-6961	142.33
														wPt-1020	142.33
														wPt-2416	142.53
														wPt-5580	144.03
														wPt-5946	144.03
														wPt-11155	145.13
														wPt-3327	148.26
														wPt-3725	153.23
														wPt-0021	166.43
														wPt-0223	197.23
														wPt-7705	200.63
														wPt-2559	208.93
														wPt-5072	209.23
														wPt-7614	209.23
														wPt-3165	211.53
														wPt-1590	241.63
