# Supplementary material for: Association Analysis of Genomic Loci Important for Grain Weight Control in Elite Common Wheat Varieties Cultivated with Variable Water and Fertiliser Supply
Source: PLoS One. 2013 Mar 4;8(3):e57853. doi: 10.1371/journal.pone.0057853 (PMC3587626; doi:10.1371/journal.pone.0057853)
Supplement: Table S4 — A list of 37 chromosomal loci significantly associated with thousand-grain weight (TGW) detected using the mixed linear model with controls for population structure and kinship (MLM-Q-K). (XLS) [file pone.0057853.s009.xls]

## Sheet: Sheet1
Table S4. A list of 37 chromosomal loci significantly associated with thousand-grain weight (TGW) detected using the mixed linear model with controls for population structure and kinship (MLM-Q-K).
Marker type	Locus	Chromosomal	Genetic position	R2 (%)												Number of environments associated
		location	(cM)	09HS-IF	10HS-IF	10JY-IF	09HS-RF	10HS-RF	10JY-RF	09HS-RN	10HS-RN	10JY-RN	09HS-RP	10HS-RP	10JY-RP
Microsatellite	Xwmc84	1AL	57.5	18.67*				21.44**			19.21*		17.81*	20.11*		5
	Xbarc230	2BL	40.09	17.45*			18.92*						23.75**			3
	Xwmc243	2BS	50.53	18.26*	19.80*	19.62**				19.86*	13.49*	18.31*	17.92*	20.94*	19.14*	9
	Xgwm299	3BL	87.78	20.76*	26.31**	15.36*	22.41*	12.43*	11.79*	18.2*	17.12*	15.27*	18.82*	25.75**	10.48*	12
	Xcfd35	3DS	6	16.39*			19.33**			16.26*			15.43*			4
	Xgwm637	4AL	93.86	16.9*	25.93**	15.13*										3
	Xbarc186	5AS	18.9	15.67*			16.67*	13.61*					14.27*			4
	Xbarc1	5AS	33.04	15.02*	18.60*	13.96*										3
	Xgwm666	5AL	73.41										15.98*	13.55*	13.66*	3
	Xgwm639	5DL	43.67							21.30**	19.40**	12.80*				3
	Xcfd52	5DL	64.79										17.39*	11.33*	10.11*	3
	Xwmc357	5DL	80.63				21.30**	21.13**	11.24*							3
	Xpsp3152	6AL	80.66	20.69**	23.73**	14.87**	22.43**	25.43**	12.90**	21.44**	16.65*	15.87**	22.87**	22.46**	12.41**	12
	Xpsp3071	6AL	95.09	14.65*	16.40*	11.69*										3
	Xwmc486	6BS	6.05							18.84*	18.97*	13.12*				3
	Xwmc17	7AS	89.2	15.80*	16.30*	16.90*	16.50*	13.40*	13.10*	12.40*	13.10*	17.30*	11.80*	19.80*	13.50*	12
	Xgwm611	7BL	117.1		18.35*			20.87*		18.40*	18.48*		19.88*	18.05*		6
	Xbarc235	7DL	160.57	18.87*	12.61*	16.91*										3
DArT	wPt-2257	1BL	140.2	15.29**	11.45**	12.02**	18.01**	13.59**	11.88**				11.9**	11.45**	11.15**	9
	wPt-2781	2DL	91.7					12.23*			10.91*			11.34*		3
	wPt-6965	3BS	10.28	20.61**	29.72**	14.42**	20.67**	27.53**	17.20**	19.48**	23.86**	19.42**	16.00**	28.42**	13.31**	12
	wPt-5432	3BS	36.9	22.16**	12.99**		25.63**	19.44**		23.94**	10.52*		25.85**	10.90*		8
	wPt-2464	3DS	14.41	21.08**	21.94**		21.46**	25.71**		23.78**	10.00*		20.66**	19.84**		8
	wPt-7695	2B	Unknown		16.80*	15.53*	12.89*	18.31**	11.52*		11.83 *	13.21*		18.04*		8
	wPt-9810	3B	Unknown	14.48*	23.44**			20.88**		13.88*	19.39**	11.20*		23.00**		7
	wPt-2961	3B	Unknown	17.74**			17.42**	17.08**		19.95**			21.56**			5
	wPt-0792	3B	Unknown		10.95*			13.83*			13.75*					3
	wPt-5163	3D	Unknown	13.82*	16.91*			18.20**			15.51**			16.36**		5
	rPt-1806	3D	Unknown	20.36**	26.95**	13.60**	19.27**	27.05**	16.76**	18.84**	23.71**	10.88**	15.43**	26.17**	11.12**	12
	wPt-5630	4D	Unknown		10.60*	12.37*			13.27*			11.53*		12.03*	12.36**	6
	wPt-9195	6B	Unknown		10.92*						10.99*					2
	wPt-8560	6B	Unknown						12.74*			14.13**				2
	wPt-3426	Unknown	Unknown				16.64*	25.31**	12.61*							3
	wPt-741192	Unknown	Unknown						9.4*			13.33*			14.37*	3
	wPt-742096	Unknown	Unknown			12.99*			12.49*			16.36**			17.32**	4
	wPt-742255	Unknown	Unknown			12.27*			12.54*			16.45**			10.27*	4
	wPt-743515	Unknown	Unknown							21.64**	14.59**	14.22**				3
The chromosomal locations and genetic positions are provided for some of the significantly associated markers based on available information; The percentages of variance (R2) explained by each marker in two or more of the 12 enviroments and the significance levels of the associations are also indicated; The single and double asterisks indicate statistical significance at P < 0.01 and P < 0.001, r…
